# Supplementary material for: Computational Modeling of Hybrid Carbon Fiber/Epoxy Composites Reinforced with Functionalized and Non-Functionalized Graphene Nanoplatelets
Source: Nanomaterials (Basel). 2021 Oct 31;11(11):2919. doi: 10.3390/nano11112919 (PMC8622381; doi:10.3390/nano11112919)
Supplement: Supplementary file 1 [file nanomaterials-11-02919-s001.zip]

Archive with 1 entries (1 files):
- nanomaterials-1429292-supplementary.pdf
